# Supplementary material for: Increased THEMIS First Exon Usage in CD4+ T-Cells Is Associated with a Genotype that Is Protective against Multiple Sclerosis
Source: PLoS One. 2016 Jul 20;11(7):e0158327. doi: 10.1371/journal.pone.0158327 (PMC4954697; doi:10.1371/journal.pone.0158327)
Supplement: S2 File — Supplementary Tables A and B. (XLSX) [file pone.0158327.s002.xlsx]

## Sheet: Primers + ORF
	Primer name	Sequence (5’-3’)			Hypothesised exon structure	ORF	Themis ORF
	Themis-isoform1FW	TCCGAAACACCCCTCAGTAG			1 ^ 3 ^ 6 ^ 7 ^ 8	Y	N
	Themis-isoform1RV	CTTTGCAGCGATGAATCAAG			2 ^ 3 ^ 6 ^ 7 ^ 8	Y	N
	Themis-isoform3FW	ATGCTCCAGTGCTCTTACGC			1 ^ 3 ^ 4 ^ 6 ^ 7 ^ 8	Y	N
	Themis-isoforms1+2FW	GAATTCGTCCACTCCCTTGA			2 ^ 3 ^ 4 ^ 6 ^ 7 ^ 8	Y	N
	Themis-isoforms1+2+3RV	GAAGCAAGGATGCCCTAGTC			1 ^ 3 ^ 7 ^ 8	Y	N
	Themis_Ex1-4FW	TCAAAGGTCTTTTTAAGATTGTGG			2 ^ 3 ^ 7 ^ 8	Y	N
	Themis_Ex2-4FW	TTGAAGGTCTTTTTAAGATTGTGG			1 ^ 4 ^ 7 ^ 8	Y 1	N
	Themis_Ex5RV	CAACACGTCCTCTTCAATGG			1 ^ 3 ^ 4 ^ 7 ^ 8	Y 1	N
	Themis_Ex6RV	GAGGCTGAGGCAGAGAATTG			2 ^ 4 ^ 7 ^ 8	Y	N
	Themis_Ex7RV	CACGGTTGCTCCTTTCTTTC			2 ^ 3 ^ 4 ^ 7 ^ 8	Y	N
	Themis_Ex5-8RV	GAATGTTTCTTGGGAGACTTGG			1 ^ 3 ^ 4 ^ 5 ^ 8	Y	Y 2
	Themis_Ex3FW	TTGTGAGCAGATTGAAGGTTG			2 ^ 3 ^ 4 ^ 5 ^ 8	Y	Y 2
	Themis_Ex4FW	GACTAGGGCATCCTTGCTTC			2 ^ 3 ^ 5 ^ 8	Y	Y 3
	Themis_Ex3FW	TGAAATGTTTGGAAATGAATGC			1 ^ 4 ^ 5 ^ 7 ^ 8	Y 1	Y
	Themis_Ex4FW	GGACTCAACGAATCCATTTCC			2 ^ 4 ^ 5 ^ 7 ^ 8	Y	Y
	Themis_Ex6RV	GAGGCTGAGGCAGAGAATTG			1 ^ 7 ^ 8	N	N
	Themis_Ex7RV	GATTTGGGTGAAGTTTCTTGG
	Themis_Ex4^7FW	TGATGAAATCGTCATCACGTAG
	Themis_Ex4^7RV	ATGACGATTTCATCACACCTTGAA
	Themis_Ex4^7RV2	CGTGATGACGATTTCATCACACCTT
	Themis_Ex3^7FW	CCTATGAATTTTCCAGCGTCA
	Themis_Ex3^7RV	GTGATGACGCTGGAAAATTCAT
	Themis_Ex3^6FW	GCCTATGAATTTTCCAGGCTGG
	Themis_Ex3^6RV	GCACTCCAGCCTGGAAAATTC
	Themis_Ex3^6RV2	TCCAGCCTGGAAAATTCATAGG
	Themis_Ex4^6FW	TGTGATGAAATGCTGGAGTGC
	Themis_Ex4^6RV	GCACTCCAGCATTTCATCACA
	Themis_Ex5RV	GGATGCGGATTATATCTTTTCG
	Themis_Ex1^4FW	CCTCTCTGATCAAAGGTCTTTTTAAG
	Themis_Ex2^4FW	GGCATCTATCTTGAAGGTCTTTTTAAG
	Themis_Ex5^8RV	TGAATGTTTCTTGGGAGACTTGG
